# Supplementary material for: The integrative bioinformatic analysis deciphers the predicted molecular target gene and pathway from curcumin derivative CCA-1.1 against triple-negative breast cancer (TNBC)
Source: J Egypt Natl Canc Inst. 2021 Aug 2;33:19. doi: 10.1186/s43046-021-00077-1 (PMC13316920; doi:10.1186/s43046-021-00077-1)
Supplement: Supplementary file 1 — Additional file 1: Supplementary Data 1. Top 250 downregulated genes in TNBC based on TCGA-BRCA. [file 43046_2021_77_MOESM1_ESM.xlsx]

## Sheet: Supp. Data 1
Supplementary Data 1. Top 250 upregulated genes in TNBC based on TCGA-BRCA
	Gene	Mean Tumor TPM/Mean Normal TPM	P-value
1	MMP1	280.616	6.1777e-07
2	CXorf61	128.99	1.62492e-12
3	COL11A1	63.59	3.7123e-10
4	COL10A1	56.6125	1.65079e-12
5	PRAME	50.5394	2.5798e-10
6	MMP11	48.0474	5.13578e-12
7	UBE2C	32.7538	1.62448e-12
8	MYBL2	27.8795	1.62448e-12
9	CXCL10	27.8681	4.3704e-08
10	KIF4A	26.9583	0
11	NUF2	26.6118	0
12	FOXM1	26.259	1.62448e-12
13	CDC20	26.0098	0
14	MELK	25.7663	0
15	NEK2	25.616	1.62448e-12
16	IQGAP3	24.8192	0
17	COL9A3	24.5439	4.3761e-05
18	TROAP	24.5008	1.62448e-12
19	AURKB	23.9992	0
20	PKMYT1	23.6865	1.62448e-12
21	GAL	23.3039	1.80456e-12
22	PLK1	22.6887	0
23	ASPM	22.4254	1.62448e-12
24	KIF2C	22.4179	0
25	S100P	22.1434	6.68841e-11
26	EXO1	21.8294	0
27	BIRC5	21.7699	0
28	CXCL11	21.7523	3.7666e-10
29	CENPA	21.2065	0
30	HJURP	21.0839	0
31	BUB1	20.9211	0
32	NDC80	20.8836	0
33	TPX2	20.8396	0
34	CDCA3	20.7644	0
35	ANLN	20.615	0
36	GJB2	20.3659	1.8587e-08
37	EN1	20.3114	1.62514e-12
38	CDCA2	20.1225	1.62448e-12
39	CEP55	19.7151	0
40	FAM83D	19.0049	1.62437e-12
41	FAM64A	18.9849	1.62437e-12
42	DLGAP5	18.546	1.62448e-12
43	EPR1	18.4399	0
44	CCNB2	18.3456	1.62437e-12
45	KIF20A	18.1548	1.62448e-12
46	CDKN2A	18.1123	1.62781e-12
47	TUBB3	18.0236	2.2764e-11
48	CDC45	17.2266	0
49	TTK	17.1725	0
50	CCNE1	17.1245	1.62459e-12
51	RAD54L	17.0304	1.62448e-12
52	KRT81	16.7879	8.6575e-09
53	CDCA8	16.3998	0
54	KIFC1	16.3205	1.62459e-12
55	IDO1	16.0612	0.00020324
56	CENPF	15.711	1.62437e-12
57	PTTG1	15.4898	0
58	PBK	15.2747	0
59	RRM2	15.0429	0
60	UHRF1	14.8682	1.62459e-12
61	APOBEC3B	14.8552	2.4265e-12
62	GTSE1	14.6097	0
63	CDCA5	14.6006	1.62448e-12
64	UBE2T	14.567	0
65	MKI67	13.8211	1.62448e-12
66	PITX1	13.7225	1.62448e-12
67	KRT16	13.5911	2.3663e-05
68	SLC7A5	13.585	4.0853e-11
69	S100A9	13.3372	0.00026437
70	MND1	13.2216	0
71	NCAPG	13.0272	1.62448e-12
72	CCNA2	12.9156	1.62448e-12
73	TOP2A	12.8468	0
74	SPC25	12.8298	1.62448e-12
75	CDK1	12.7988	0
76	IL4I1	12.7253	1.62448e-12
77	TMSB15A	12.6157	1.8031e-11
78	AURKA	12.5355	1.62448e-12
79	KIAA0101	12.4899	0
80	CXCL9	12.4761	9.11693e-12
81	BUB1B	12.4453	1.62448e-12
82	CBX2	12.4068	1.62448e-12
83	NCAPH	11.7266	0
84	HMMR	11.5203	0
85	ORC6L	11.3068	0
86	NUSAP1	10.9983	1.62448e-12
87	CDKN3	10.9689	0
88	COMP	10.7967	1.68143e-12
89	KIF23	10.784	0
90	TK1	10.706	1.62437e-12
91	PRR11	10.6061	0
92	ASF1B	10.3843	1.62448e-12
93	RECQL4	10.3832	1.62437e-12
94	CDT1	10.2353	0
95	TRIP13	9.98909	0
96	CALML5	9.8289	4.1135e-08
97	PRC1	9.81567	1.62448e-12
98	CBS	9.69602	0
99	DTL	9.525	1.62448e-12
100	FAM111B	9.47793	0
101	CAPS	9.44913	7.60489e-11
102	E2F1	9.44823	0
103	CENPM	9.38608	1.62448e-12
104	RAD51AP1	9.19823	0
105	UBD	9.15465	1.3933e-06
106	UBE2S	9.14736	1.62448e-12
107	SPAG5	8.82762	1.62448e-12
108	TYMS	8.77558	0
109	RAD51	8.66631	1.62448e-12
110	CKS2	8.65599	0
111	FANCA	8.53411	1.62448e-12
112	VGLL1	8.44402	8.569e-08
113	MEX3A	8.3576	1.62448e-12
114	C8orf85	8.31079	1.68037e-05
115	LTB	8.26233	0.00031831
116	EZH2	8.17715	0
117	KIF11	8.14945	1.62448e-12
118	ISG15	7.95919	1.63236e-12
119	CDC6	7.94135	0
120	C5orf46	7.9132	7.7926e-08
121	GINS4	7.77495	0
122	GINS1	7.6505	0
123	MFAP2	7.63901	3.33067e-16
124	SLC16A3	7.6246	1.11022e-16
125	LAMP3	7.62362	1.64757e-12
126	TACC3	7.51046	0
127	C16orf75	7.42191	0
128	CCNB1	7.40404	0
129	ARHGAP11A	7.39629	0
130	CENPW	7.33365	0
131	ZWINT	7.20748	1.62448e-12
132	CDCA7	7.16142	1.62448e-12
133	MAD2L1	7.10505	0
134	LMNB1	7.09264	0
135	LRRC15	7.0861	1.64846e-12
136	TMEM158	7.02944	1.79801e-12
137	C1orf106	6.98755	0
138	ECE2	6.89898	0
139	HMGB3	6.88097	1.62448e-12
140	STMN1	6.55298	0
141	CDC7	6.37515	0
142	PAQR4	6.33815	1.62448e-12
143	CHEK1	6.3301	0
144	CTXN1	6.23787	1.62448e-12
145	KCNK5	6.22425	9.0551e-10
146	SPP1	6.22117	1.70219e-12
147	PSAT1	6.21632	0
148	CTSL2	6.21268	3.5448e-10
149	MLF1IP	6.11415	1.62448e-12
2021-05-29	43711	6.09144	1.65323e-12
151	KPNA2	6.06938	0
152	HN1	5.99671	1.62437e-12
153	PSRC1	5.98718	0
154	TMEM132A	5.68829	0
155	FN1	5.66708	1.62781e-12
156	ADAM8	5.61776	1.62448e-12
157	SBK1	5.57424	1.62448e-12
158	GPSM2	5.47199	1.62448e-12
159	PYCR1	5.431	1.62437e-12
160	C9orf140	5.40089	0
161	MCM2	5.38979	1.62448e-12
162	HMGA1	5.38333	0
163	SQLE	5.27582	1.62514e-12
164	IFI6	5.21692	3.9878e-11
165	RASD2	5.21149	4.11482e-12
166	MCM4	5.20899	1.62503e-12
167	CRABP1	5.17874	9.1375e-07
168	H2AFX	5.0963	1.62448e-12
169	GGH	5.07503	0
170	CTHRC1	5.06728	0
171	ATAD2	5.0672	1.62448e-12
172	PLAUR	5.06247	0
173	OASL	5.03763	3.3462e-10
174	CENPN	5.02805	0
175	FANCI	4.99254	1.62437e-12
176	POC1A	4.92545	0
177	BOP1	4.87651	0
178	HIST2H2AA3	4.82286	1.64313e-12
179	HIST1H4H	4.81823	0.00038337
180	DSCC1	4.81603	0
181	ECT2	4.73288	1.62448e-12
182	TLCD1	4.73171	1.66978e-12
183	NFE2L3	4.72089	1.62448e-12
184	QPCT	4.70003	1.51869e-05
185	LMNB2	4.68988	0
186	GINS2	4.67841	1.62448e-12
187	DBNDD1	4.67076	1.6247e-12
188	BGN	4.62762	1.62481e-12
189	C6orf129	4.62106	1.62437e-12
190	CTPS	4.59366	0
191	HIST1H2BK	4.52982	1.62792e-12
192	SLC39A4	4.52187	1.62448e-12
193	TAP1	4.49431	1.62537e-12
194	UCHL1	4.48879	1.2687e-07
195	RACGAP1	4.47702	1.62448e-12
196	LIMD2	4.47516	1.62459e-12
197	PPP1R14B	4.4744	0
198	C4orf48	4.4644	7.92177e-12
199	LSR	4.41094	0
200	DONSON	4.38988	0
201	GPR172A	4.35681	1.62448e-12
202	PPP1R14C	4.35562	1.87694e-12
203	SERPINE2	4.31506	3.59368e-12
204	C6orf115	4.25528	0
205	RDH10	4.25126	1.63451e-05
206	RNASEH2A	4.2482	1.62448e-12
207	TYMP	4.22882	1.11022e-16
208	SLAMF8	4.22561	0
209	FEN1	4.22456	0
210	SLC2A1	4.18537	3.6689e-11
211	TUBA1C	4.18265	1.62448e-12
212	CHI3L1	4.18006	7.6013e-05
213	SMC4	4.16946	0
214	KRT6B	4.11124	3.519e-05
215	CLEC7A	4.10909	1.3356e-11
216	NUP210	4.09896	1.63236e-12
217	LAD1	4.08672	1.62448e-12
218	LYZ	4.07029	2.9502e-07
219	CHAF1B	4.07009	0
220	CENPL	4.06447	1.62437e-12
221	RCC1	4.05965	0
222	HIST3H2A	4.0557	1.62526e-12
223	CHI3L2	4.04098	1.0591e-08
224	IL32	4.02423	4.44089e-16
225	SDC1	4.01984	1.62437e-12
226	DDX39	3.99231	1.62448e-12
227	CDC25B	3.97174	0
228	IGSF9	3.96962	0
229	RPL39L	3.96236	1.62448e-12
230	SECTM1	3.94889	4.1305e-11
231	RFC4	3.91736	1.62448e-12
232	PSPH	3.91277	0.00029719
233	UNC13D	3.907	1.424e-09
234	MIF	3.89065	1.62437e-12
235	TMSB15B	3.87529	1.11022e-16
236	S100A14	3.87442	7.819e-10
237	HAPLN3	3.86492	1.70464e-12
238	HOMER3	3.86224	1.62437e-12
239	CENPO	3.83847	0
240	PAFAH1B3	3.83589	0
241	EIF4EBP1	3.80792	1.6247e-12
242	SLC6A9	3.79905	0
243	FAM26F	3.79677	1.1561e-09
244	TMEM206	3.78558	0
245	TCF19	3.77669	1.83786e-12
246	LAGE3	3.75869	0
247	SLC35F2	3.73379	1.62459e-12
248	PODXL2	3.72644	0
249	ANP32E	3.72506	0
250	MGC72080	3.71917	1.62459e-12

## Sheet: Supp. Data 2
Supplementary Data 1. Top 250 downregulated genes in TNBC based on TCGA-BRCA
	Gene	Mean Tumor TPM/Mean Normal TPM	P-value
1	LEP	0.00540435	1.02518e-12
2	GLYAT	0.00615037	1.11022e-15
3	CA4	0.00823711	0
4	ATP1A2	0.0128593	1.4044e-08
5	PLIN1	0.0132056	1.11022e-16
6	CIDEC	0.0134927	1.11022e-16
7	CD300LG	0.0134966	0
8	TUSC5	0.0145329	0
9	GPD1	0.0147301	4.44089e-16
10	ADIPOQ	0.0152396	6.04072e-13
11	ADH1A	0.0160966	9.42468e-12
12	PCK1	0.0163523	1.1353e-10
13	AQP7	0.0164985	1.44329e-15
14	C14orf180	0.0167139	2.62124e-13
15	MRAP	0.0173256	1.66533e-15
16	ADH1B	0.0177299	9.38138e-14
17	TIMP4	0.018233	2.88658e-15
18	PLIN4	0.0187733	3.66374e-15
19	KCNIP2	0.018949	4.996e-15
20	TAT	0.019855	2.032e-10
21	HSPB7	0.0198955	2.2066e-11
22	HBB	0.0209714	4.4068e-05
23	HBA1	0.0231478	3.9844e-05
24	FIGF	0.0233191	1.62437e-12
25	RBP4	0.0266442	1.62659e-12
26	CIDEA	0.0266448	1.1271e-11
27	OXTR	0.0286578	1.62437e-12
28	GSTM5	0.0288666	0.00060195
29	HBA2	0.0291501	2.76e-06
30	SCARA5	0.0292441	1.62459e-12
31	FHL1	0.0294144	8.2259e-10
32	HSPB6	0.0294515	0
33	LIPE	0.0295766	1.11022e-16
34	CD36	0.0296145	0
35	ABCA8	0.0298271	0
36	SLC19A3	0.0301482	1.46549e-14
37	FABP4	0.0302364	3.33067e-16
38	LGALS12	0.0327768	2.17437e-12
39	SDPR	0.0343882	0
40	RDH5	0.0349324	1.11022e-16
41	ZBTB16	0.0349569	1.62448e-12
42	BTNL9	0.0355347	1.62448e-12
43	LYVE1	0.0356446	1.11022e-16
44	ABCA9	0.0361368	0
45	GPAM	0.0362981	3.05311e-14
46	ALDH1L1	0.0364484	1.1214e-10
47	TNXB	0.0383724	1.62448e-12
48	FXYD1	0.0415331	0
49	NNAT	0.0417094	2.8407e-08
50	AOC3	0.0422066	0
51	ACACB	0.0448351	0
52	MMRN1	0.046243	1.62448e-12
53	CFD	0.0470123	1.62437e-12
54	GPIHBP1	0.0477728	1.62448e-12
55	CLEC3B	0.0482224	1.62437e-12
56	ITIH5	0.049148	0
57	CES1	0.0500338	1.6277e-12
58	CHRDL1	0.0500727	1.62459e-12
59	FOSB	0.0510002	0
60	PDK4	0.0511633	1.62448e-12
61	MAOA	0.052322	0
62	LRRN4CL	0.0549007	0
63	FGF10	0.0561452	0
64	AGTR1	0.0566053	1.62448e-12
65	PAMR1	0.0566154	1.62437e-12
66	LPL	0.0570844	8.43769e-15
67	DPT	0.0575683	1.66533e-14
68	CCL14	0.0595654	1.62448e-12
69	NOVA1	0.0595956	1.62448e-12
70	MYH11	0.0602671	0
71	OGN	0.0612118	0
72	GHR	0.0612827	1.62448e-12
73	SVEP1	0.0617848	0
74	CPB1	0.062411	3.7978e-05
75	ANGPTL1	0.0627506	0
76	PI16	0.0653266	0
77	GALNTL2	0.0653807	1.62448e-12
78	GYG2	0.0656877	9.4369e-15
79	PDE2A	0.0677086	1.62448e-12
80	PPARG	0.0738241	1.62448e-12
81	SORBS1	0.0743775	1.62448e-12
82	PLAC9	0.0749159	1.62448e-12
83	NPR1	0.0758751	1.62437e-12
84	G0S2	0.0770161	3.9968e-15
85	PTGER3	0.0783801	0
86	ADAM33	0.0785764	1.62448e-12
87	C7orf58	0.0794047	0
88	CDO1	0.0798127	0
89	ADH1C	0.0806018	1.62437e-12
90	C10orf116	0.0814713	1.62448e-12
91	SEMA3G	0.0819192	0
92	MAMDC2	0.0843769	0
93	GPX3	0.0847408	1.63092e-12
94	PCOLCE2	0.0850044	2.52021e-14
95	ADCY5	0.0850491	0
96	IGFBP6	0.0867656	0
97	LOC728264	0.0870139	1.62448e-12
98	ABLIM3	0.0871665	0
99	TNS1	0.0902019	1.62448e-12
100	FOS	0.0929672	1.62448e-12
101	ITGA7	0.0934319	1.62437e-12
102	ECM2	0.0937661	1.62459e-12
103	ABCA6	0.094448	0
104	HMGCS2	0.0944703	9.5648e-05
105	GCOM1	0.0945399	1.62448e-12
106	CAV1	0.0954446	1.62448e-12
107	EBF1	0.0958964	0
108	THRSP	0.0962349	3.36398e-14
109	SYNPO2	0.0967567	1.62448e-12
110	FZD4	0.0995758	0
111	MFAP4	0.099931	0
112	CHL1	0.100438	0
113	HRASLS5	0.100538	1.62448e-12
114	TMEM37	0.101851	1.62448e-12
115	INMT	0.103021	1.11022e-16
116	AKAP12	0.103455	1.62437e-12
117	LMOD1	0.103708	0
118	GPR146	0.104238	1.62459e-12
119	CNN1	0.104515	0
120	PPP1R1A	0.104819	1.62659e-12
121	EGR3	0.105409	0
122	COX7A1	0.106188	9.6595e-12
123	ANKRD29	0.10682	0
124	SCUBE2	0.106837	1.62437e-12
125	CXCL2	0.107742	1.62448e-12
126	GPC3	0.11171	0
127	AK5	0.112212	1.62448e-12
128	PGM5	0.112329	1.62437e-12
129	SCN4B	0.112668	1.62448e-12
130	C1orf64	0.112819	1.62481e-12
131	ESR1	0.113998	0
132	GPR109A	0.114723	4.44089e-16
133	HLF	0.115289	0
134	KLF4	0.116412	1.62448e-12
135	ADRB2	0.116587	0
136	EGR1	0.117298	0
137	TP63	0.119205	0
138	DARC	0.120866	0
139	C14orf139	0.121544	0
140	TGFBR3	0.124637	1.62437e-12
141	CLDN5	0.125704	1.62448e-12
142	NTRK2	0.126398	1.62448e-12
143	GPR81	0.127269	1.62437e-12
144	LIFR	0.128399	1.62448e-12
145	LAMA2	0.128479	1.62448e-12
146	MME	0.129835	0
147	MGLL	0.13075	0
148	IGF1	0.132053	0
149	C5orf4	0.132669	1.62437e-12
150	AKR1C1	0.133203	1.63702e-12
151	MMD	0.133648	1.64102e-12
152	CCDC69	0.133755	0
153	PDGFD	0.134251	0
154	C16orf89	0.134262	1.62448e-12
155	DUSP1	0.13478	1.62459e-12
156	CTSG	0.13509	0
157	SAA2	0.135632	2.2487e-09
158	SAMD5	0.136702	1.62437e-12
159	AOX1	0.137028	1.62437e-12
160	SAA1	0.137682	2.20934e-14
161	SLC7A2	0.138062	1.62448e-12
162	THSD4	0.139156	1.62437e-12
163	RAPGEF3	0.139317	1.62448e-12
164	SLIT3	0.141833	0
165	NOSTRIN	0.142244	1.62448e-12
166	MOSC1	0.143919	3.33067e-15
167	DCN	0.144924	1.62459e-12
168	MATN2	0.145218	1.62437e-12
169	ADAMTS5	0.145939	1.62437e-12
170	CITED1	0.145958	6.3237e-09
171	NTN4	0.14644	1.62448e-12
172	AFF3	0.148037	0
173	DNASE1L3	0.148318	0
174	PRKAR2B	0.148767	1.83931e-12
175	TSPAN7	0.149393	0
176	BHMT2	0.151619	8.79297e-14
177	STC2	0.152012	1.62459e-12
178	ADRA2A	0.152131	1.62448e-12
179	LOC339524	0.152717	1.11022e-16
180	TSHZ2	0.152724	1.62437e-12
181	CLDN11	0.154792	1.62437e-12
182	CXCL12	0.154986	0
183	RAI2	0.155034	1.62448e-12
184	ANK2	0.156971	1.62437e-12
185	PALMD	0.158288	1.62448e-12
186	C7orf41	0.15852	0
187	CYBRD1	0.158703	0
188	CXCR7	0.160569	0
189	PEAR1	0.161321	1.62437e-12
190	ALDH1A1	0.161346	1.62448e-12
191	TMTC1	0.161377	0
192	MFAP5	0.162011	5.25868e-12
193	PTPRB	0.162466	1.62437e-12
194	LDB2	0.162713	0
195	IL33	0.163572	1.62448e-12
196	SLC13A2	0.166094	3.2524e-12
197	TCEAL7	0.166663	1.62448e-12
198	LEPR	0.16756	1.62448e-12
199	ZFP36	0.167696	1.63136e-12
200	MEOX1	0.168037	1.62448e-12
201	ACSL1	0.168574	3.96239e-13
202	AKR1C2	0.169264	1.3751e-11
203	FGF1	0.169646	0
204	AHNAK	0.170654	1.62448e-12
205	CD34	0.170968	0
206	SPARCL1	0.171306	0
207	THRB	0.171971	0
208	PER1	0.172311	1.62448e-12
209	RNASE4	0.172638	1.62426e-12
210	PALM	0.173769	0
211	JAM2	0.174245	0
212	GNG11	0.174278	0
213	COL14A1	0.174426	0
214	MOCS1	0.174427	1.62448e-12
215	SEPP1	0.174657	1.62448e-12
216	ABCC9	0.175029	1.62459e-12
217	EMCN	0.175751	0
218	IL6ST	0.175761	1.62448e-12
219	IL6	0.176169	2.0547e-06
220	ALDH2	0.176255	1.11022e-16
221	STBD1	0.176612	1.62481e-12
222	CLSTN2	0.177394	9.28158e-12
223	LHFP	0.177529	1.62437e-12
224	IGSF10	0.178107	1.62437e-12
225	RERGL	0.178838	1.62448e-12
226	GFRA1	0.179516	6.10623e-15
227	CSRNP1	0.180058	1.62437e-12
228	GSN	0.180153	1.62437e-12
229	MYCT1	0.181321	0
230	TENC1	0.182576	1.62437e-12
231	OMD	0.183418	1.62437e-12
232	MRGPRF	0.183615	1.62448e-12
233	VWF	0.184517	1.62448e-12
234	LAMA3	0.184999	1.62448e-12
235	SH3D19	0.185244	1.62448e-12
236	SEMA5A	0.18598	0
237	COL17A1	0.18613	2.33147e-15
238	FGF2	0.186997	1.62448e-12
239	PLA2G16	0.187633	0
240	PDZD2	0.18788	0
241	IL20RA	0.188151	0
242	PLSCR4	0.188186	1.62459e-12
243	EGR2	0.188424	0
244	MMRN2	0.188969	0
245	EHD2	0.189584	1.62448e-12
246	ITPR1	0.189703	0
247	PPP1R12B	0.190314	0
248	CXorf36	0.191195	1.62437e-12
249	ASAM	0.191213	1.62448e-12
250	CHAD	0.191587	2.9807e-11

## Sheet: Supp. Data 3
Supplementary Data 2. Predicted CCA-1.1 molecular target from BindingDB
1	Eukaryotic elongation factor 2 kinase	eEF2K	0.58	1	0	1	0	0		2D 3D TSV
2	Cereblon/BCR/ABL	CRBN	0.49	1	0	4	0	0		2D 3D TSV
3	17-beta-hydroxysteroid dehydrogenase type 3	HSD17B	0.47	1	0	1	0	0		2D 3D TSV
4	Aldehyde oxidase	AOX1	0.46	1	0	1	0	0		2D 3D TSV
5	E3 ubiquitin-protein ligase Mdm2	MDM2	0.46	2	0	0	0	3		2D 3D TSV
6	XBP1	XBP1	0.46	1	0	1	0	0		2D 3D TSV
7	Catechol-O-methyltransferase	COMT	0.45	1	0	1	0	0		2D 3D TSV
8	Estrogen-Related Receptor, gamma	ESRRG	0.45	11	0	11	0	2		2D 3D TSV
9	Testosterone 17-beta-dehydrogenase 3	HSD17B3	0.44	2	0	2	0	0		2D 3D TSV
10	Cholesteryl ester transfer protein	CETP	0.43	1	0	1	0	0		2D 3D TSV
11	Glycogen Synthase Kinase-3, beta	GSK3B	0.43	1	0	1	0	0		2D 3D TSV
12	Glyoxalase I	GLO1	0.43	2	1	1	0	0		2D 3D TSV
13	Human immunodeficiency virus type 1 integrase	gag-pol	0.43	19	0	33	0	0		2D 3D TSV
14	M.SssI methyltransferase	M.SssI	0.43	3	0	3	0	0		2D 3D TSV
15	Nitric oxide synthase	NOS1	0.43	1	0	1	0	0		2D 3D TSV
16	Potassium channel subfamily K member 2	KCNK2	0.43	1	0	1	0	0		2D 3D TSV
17	Prostaglandin E synthase	PTGES	0.43	4	0	4	0	0		2D 3D TSV
18	Proteasome subunit beta type-1/beta type-5	PSMB5	0.43	2	0	2	0	0		2D 3D TSV
19	Serine/threonine-protein kinase 33	STK33	0.43	1	0	0	0	1		2D 3D TSV
20	Tyrosine-protein kinase JAK2	JAK2	0.43	1	0	1	0	0		2D 3D TSV
21	Xanthine dehydrogenase/oxidase	XDH	0.43	9	0	9	0	0		2D 3D TSV
22	Glutathione reductase (GR)	GSR	0.42	3	0	3	0	0		2D 3D TSV
23	Hepsin	HPN	0.42	1	0	1	0	0		2D 3D TSV
24	Phosphatidylinositol 4,5-bisphosphate 3-kinase catalytic subunit alpha isoform	PIK3CA	0.42	1	0	1	0	0		2D 3D TSV
25	Progesterone receptor	PGR	0.42	4	1	3	0	0		2D 3D TSV
26	Prostanoid TP receptor	TBXA2R	0.42	1	0	1	0	0		2D 3D TSV
27	transient receptor potential cation channel, subfamily N, member 1	TRPA1	0.42	1	0	0	0	1		2D 3D TSV
28	Urokinase-type plasminogen activator/surface receptor	PLAUR	0.42	1	0	1	0	0		2D 3D TSV
29	Amine oxidase (flavin-containing) A	MAOA	0.41	11	4	7	0	0		2D 3D TSV
30	PTK2B protein tyrosine kinase 2 beta (PTK2B)	PTK2B	0.41	1	1	0	0	0		2D 3D TSV
31	Thrombin	F2	0.41	1	1	0	0	0		2D 3D TSV
32	Tissue-type plasminogen activator	PLAT	0.41	1	1	0	0	0		2D 3D TSV
33	β-Carbonic anhydrase 2 (CA 2)	BCA2	0.40	1	1	0	0	0		2D 3D TSV
34	β-Carbonic anhydrase 3 (CA 3)	BCA3	0.40	4	4	0	0	0		2D 3D TSV
35	10 kDa chaperonin	CPN10	0.40	1	0	2	0	0		2D 3D TSV
36	11-beta-hydroxysteroid dehydrogenase 1	HSD11B1	0.40	8	0	8	0	0		2D 3D TSV
37	11-beta-Hydroxysteroid Dehydrogenase 1 (11-beta-HSD1)	HSD11B1	0.40	5	0	6	0	0		2D 3D TSV
38	12-Lipoxygenase (12-LOX)	ALOX12	0.40	1	0	1	0	0		2D 3D TSV
39	17-beta-Hydroxysteroid Dehydrogenase 5 (17-beta-HSD5, AKR1C3)	AKR1C3	0.40	2	2	2	0	0		2D 3D TSV
40	20S proteasome chymotrypsin-like	PSMB5	0.40	3	2	3	0	0		2D 3D TSV
41	5-hydroxytryptamine receptor 1A	HTR1A	0.40	10	10	0	0	9		2D 3D TSV
42	5-hydroxytryptamine receptor 2A	HTR2A	0.40	5	5	0	0	0		2D 3D TSV
43	5-hydroxytryptamine receptor 7	HTR7	0.40	1	0	1	0	0		2D 3D TSV
44	5-lipoxygenase/FLAP	ALOX5AP	0.40	7	0	7	0	0		2D 3D TSV
45	72 kDa type IV collagenase	MMP2	0.40	1	0	1	0	0		2D 3D TSV
46	Acetylcholinesterase	ACHE	0.40	5	0	5	0	0		2D 3D TSV
47	Adenosine receptor A2a	ADORA2A	0.40	1	1	0	0	0		2D 3D TSV
48	Adenosine receptor A2b	ADORA2B	0.40	1	1	0	0	0		2D 3D TSV
49	Adrenergic alpha1B	ADRA1A	0.40	1	1	0	0	0		2D 3D TSV
50	Adrenergic receptor alpha-2	ADRA2A	0.40	1	1	0	0	0		2D 3D TSV
51	Aldehyde dehydrogenase, mitochondrial	ALDH2	0.40	1	0	1	0	0		2D 3D TSV
52	Aldo-keto reductase family member 1B10 (AKR1B10)	AKR1B10	0.40	17	2	18	0	0		2D 3D TSV
53	Aldo-keto-reductase family 1 member C3	AKR1C3	0.40	15	0	21	0	0		2D 3D TSV
54	Aldose reductase	AKR1B1	0.40	14	0	14	0	0		2D 3D TSV
55	Aldose reductase (AR)	AKR1B1	0.40	6	0	6	0	0		2D 3D TSV
56	Alpha-1A adrenergic receptor	ADRA1A	0.40	1	1	0	0	0		2D 3D TSV
57	Alpha-1D adrenergic receptor	ADRA1D	0.40	1	1	0	0	0		2D 3D TSV
58	Alpi		0.40	1	0	1	0	0		2D 3D TSV
59	Alternative oxidase, mitochondrial	AOX	0.40	7	1	7	0	0		2D 3D TSV
60	Amine oxidase [flavin-containing] B	MAOB	0.40	49	4	48	0	0		2D 3D TSV
61	Androgen Receptor	AR	0.40	8	0	12	0	2		2D 3D TSV
62	Androgen receptor/Baculoviral IAP repeat-containing protein 2	BIRC2	0.40	1	0	1	0	0		2D 3D TSV
63	Angiotensin-converting enzyme	ACE	0.40	1	0	1	0	0		2D 3D TSV
64	Anti-estrogen binding site (AEBS)	AEBS	0.40	3	3	1	1	0		2D 3D TSV
65	AP2-associated protein kinase 1	AAK1	0.40	1	0	1	0	0		2D 3D TSV
66	Apoptosis regulator Bcl-2	BCL2	0.40	1	1	0	0	0		2D 3D TSV
67	Apurinic-apyrimidinic endonuclease 1 (APE-1)	APE1	0.40	2	0	2	0	0		2D 3D TSV
68	Arachidonate 12-lipoxygenase	ALOX12	0.40	7	0	7	0	0		2D 3D TSV
69	Arachidonate 15-lipoxygenase	ALOX15	0.40	5	0	5	0	0		2D 3D TSV
70	Arachidonate 15-lipoxygenase, type II	ALOX15B	0.40	2	0	2	0	0		2D 3D TSV
71	Arachidonate 5-lipoxygenase	ALOX5	0.40	98	0	105	0	0		2D 3D TSV
72	Aryl hydrocarbon receptor	AHR	0.40	2	1	1	0	0		2D 3D TSV
73	Aryl Hydrocarbon Receptor (AhR)	AHR	0.40	3	3	0	0	0		2D 3D TSV
74	ATP-binding cassette sub-family G member 2	ABCG2	0.40	9	0	5	0	7		2D 3D TSV
75	Aurora kinase A/B	AURKB	0.40	1	0	1	0	0		2D 3D TSV
76	Aurora kinase A/Targeting protein for Xklp2	TPX2	0.40	1	0	1	0	0		2D 3D TSV
77	Axin-1/Glycogen synthase kinase-3 beta	GSK3B	0.40	4	0	4	0	0		2D 3D TSV
78	Baculoviral IAP repeat-containing protein 2/Estrogen receptor	BIRC2	0.40	74	30	66	4	21		2D 3D TSV
79	Bcl-2-like protein 1	BCL2L1	0.40	2	2	0	0	0		2D 3D TSV
80	Beta amyloid A4 protein	APP	0.40	40	35	12	2	0		2D 3D TSV
81	Beta-lactoglobulin	BLG	0.40	1	0	0	1	0		2D 3D TSV
82	Beta-secretase (BACE)	BACE	0.40	1	0	1	0	0		2D 3D TSV
83	Beta-secretase 1	BACE1	0.40	30	0	30	0	0		2D 3D TSV
84	Bile acid receptor	GPBAR1	0.40	5	0	0	0	5		2D 3D TSV
85	Botulinum neurotoxin type A	BoNT A	0.40	1	1	0	0	0		2D 3D TSV
86	BRAF/CRAF	BRAF	0.40	1	0	1	0	0		2D 3D TSV
87	Butyrylcholinesterase (BuChE)	BCHE	0.40	1	1	1	0	0		2D 3D TSV
88	C-8 sterol isomerase	ERG2	0.40	2	2	0	0	0		2D 3D TSV
89	C-C chemokine receptor type 1	CCR1	0.40	1	0	1	0	0		2D 3D TSV
90	Calmodulin/Proto-oncogene tyrosine-protein kinase Src	SRC	0.40	1	0	1	0	0		2D 3D TSV
91	cAMP-specific 3',5'-cyclic phosphodiesterase 4D	PDE4D	0.40	2	0	2	0	0		2D 3D TSV
92	Cannabinoid receptor 1	CNR1	0.40	16	15	1	1	2		2D 3D TSV
93	Cannabinoid receptor 2	CNR2	0.40	27	29	8	0	6		2D 3D TSV
94	Carbonic anhydrase 1	CA1	0.40	8	7	4	0	0		2D 3D TSV
95	Carbonic anhydrase 12	CA12	0.40	16	16	0	0	0		2D 3D TSV
96	Carbonic anhydrase 2	CA2	0.40	15	14	4	0	0		2D 3D TSV
97	Carbonic anhydrase 4	CA4	0.40	1	0	1	0	0		2D 3D TSV
98	Carbonic anhydrase 6 (CA-VI)	CA6	0.40	3	3	0	0	0		2D 3D TSV
99	Carbonic anhydrase 7	CA7	0.40	6	6	0	0	0		2D 3D TSV
100	Carbonic anhydrase 9	CA9	0.40	18	18	0	0	0		2D 3D TSV
101	Carbonic Anhydrase VA	CA5A	0.40	3	3	0	0	0		2D 3D TSV
102	Carbonic Anhydrase VB	CA5B	0.40	3	3	0	0	0		2D 3D TSV
103	Carbonic Anhydrase XIII	CA13	0.40	2	1	1	0	0		2D 3D TSV
104	Carbonic Anhydrase XIV	CA14	0.40	8	7	1	0	0		2D 3D TSV
105	Carbonic anhydrases; II & IX	CA9	0.40	1	0	1	0	0		2D 3D TSV
106	Carbonyl reductase [NADPH] 1	CBR1	0.40	1	1	1	0	0		2D 3D TSV
107	Caspase-1	CASP1	0.40	1	0	1	0	0		2D 3D TSV
108	Catechol O-methyltransferase	COMT	0.40	1	0	1	0	0		2D 3D TSV
109	Cathepsin K	CTSK	0.40	1	0	1	0	0		2D 3D TSV
110	Cathepsin L1	CTSL1	0.40	1	0	1	0	0		2D 3D TSV
111	CDGSH iron-sulfur domain-containing protein 1	CISD1	0.40	3	3	0	0	0		2D 3D TSV
112	Cereblon/Histone deacetylase 6	HDAC6	0.40	3	0	3	0	0		2D 3D TSV
113	Chemokine CXCL12	CXCL12	0.40	3	3	0	0	0		2D 3D TSV
114	Cholinesterase	ACHE	0.40	1	0	1	0	0		2D 3D TSV
115	Cholinesterases; ACHE & BCHE	BCHE	0.40	1	0	2	0	0		2D 3D TSV
116	Coagulation factor VII/tissue factor	F7	0.40	11	0	11	0	0		2D 3D TSV
117	Coagulation factor X	F10	0.40	27	30	0	0	0		2D 3D TSV
118	Complement component C9	C9	0.40	3	0	3	0	0		2D 3D TSV
119	Cyclin-dependent kinase 8	CDK8	0.40	1	0	1	0	0		2D 3D TSV
120	Cyclooxygenase	COX	0.40	77	0	109	0	0		2D 3D TSV
121	Cyclooxygenase-1 (COX-1)	COX1	0.40	18	0	20	0	0		2D 3D TSV
122	Cytochrome P450 11B1, mitochondrial	CYP11B1	0.40	3	0	3	0	0		2D 3D TSV
123	Cytochrome P450 11B2 (CYP11B2)	CYP11B2	0.40	7	0	7	0	0		2D 3D TSV
124	Cytochrome P450 17A1	CYP17A1	0.40	3	0	4	0	0		2D 3D TSV
125	Cytochrome P450 19A1	CYP19A1	0.40	32	12	27	0	0		2D 3D TSV
126	Cytochrome P450 1A1	CYP1A1	0.40	4	0	4	0	0		2D 3D TSV
127	Cytochrome P450 1B1	CYP1B1	0.40	6	6	7	0	0		2D 3D TSV
128	Cytochrome P450 2A6	CYP2A6	0.40	1	1	0	0	0		2D 3D TSV
129	Cytochrome P450 2B6	CYP2B6	0.40	1	1	0	0	0		2D 3D TSV
130	Cytochrome P450 2D6 (2D6)	CYP2D6	0.40	5	1	4	0	0		2D 3D TSV
131	Cytochrome P450 3A	CYP3A1	0.40	4	2	3	0	0		2D 3D TSV
132	Cytochrome P450 3A5 (CYP3A5)	CYP3A5	0.40	2	2	2	0	0		2D 3D TSV
133	D(2) dopamine receptor	DRD2	0.40	15	17	1	0	0		2D 3D TSV
134	D(3) dopamine receptor	DRD3	0.40	3	3	0	0	0		2D 3D TSV
135	D(4) dopamine receptor	DRD4	0.40	4	4	0	0	0		2D 3D TSV
136	Delta-type opioid receptor	OPRD1	0.40	47	46	1	0	34		2D 3D TSV
137	Dipeptidyl peptidase 4	DPP4	0.40	1	0	1	0	0		2D 3D TSV
138	DNA Gyrase	GYRA	0.40	1	0	1	0	0		2D 3D TSV
139	DNA polymerase eta	POLH	0.40	1	0	1	0	0		2D 3D TSV
140	DNA polymerase iota	POLI	0.40	1	0	1	0	0		2D 3D TSV
141	DNA-3-methyladenine glycosylase	MAG	0.40	1	0	1	0	0		2D 3D TSV
142	Dopamine transporter	DAT1	0.40	4	0	6	0	0		2D 3D TSV
143	Dual-specificity tyrosine-phosphorylation regulated kinase 1A	DYRK1A	0.40	5	0	5	0	0		2D 3D TSV
144	Dual-specificity tyrosine-phosphorylation regulated kinase 2	DYRK2	0.40	3	0	3	0	0		2D 3D TSV
145	EDNRA	EDNRA	0.40	4	0	5	0	0		2D 3D TSV
146	Emopamil-binding protein-like	EBPL	0.40	1	1	0	0	0		2D 3D TSV
147	Enoyl-acyl-carrier protein reductase	ETR1	0.40	1	1	0	0	0		2D 3D TSV
148	Ephrin type-A receptor 3	EPHA3	0.40	1	0	1	0	0		2D 3D TSV
149	Epidermal growth factor receptor	EGFR	0.40	29	1	40	0	0		2D 3D TSV
150	Epidermal growth factor receptor and ErbB2 (HER1 and HER2)	ERBB2	0.40	1	0	1	0	0		2D 3D TSV
151	Estradiol 17-beta-dehydrogenase 2	HSD17B2	0.40	1	0	1	0	0		2D 3D TSV
152	Estradiol receptor beta (ERβ)	ESR2	0.40	98	16	61	0	49		2D 3D TSV
153	Estrogen receptor	ESR1	0.40	208	39	206	0	93		2D 3D TSV
154	Estrogen-related receptor alpha	ESRRA	0.40	1	0	1	0	0		2D 3D TSV
155	Estrogen-related receptor gamma	ESRRG	0.40	31	0	41	0	0		2D 3D TSV
156	Fibroblast growth factor receptor 1	FGFR1	0.40	1	0	1	0	0		2D 3D TSV
157	Focal adhesion kinase 1/vascular endothelial growth factor receptor 3	FLT4	0.40	1	0	1	0	0		2D 3D TSV
158	Free fatty acid receptor 1	FFAR1	0.40	5	0	0	0	5		2D 3D TSV
159	Free fatty acid receptor 4	FFAR4	0.40	1	0	0	0	1		2D 3D TSV
160	G protein signalling regulator 19	RGS19	0.40	1	1	0	0	1		2D 3D TSV
161	G-protein coupled receptor 120	GPR120	0.40	4	0	0	0	4		2D 3D TSV
162	G-protein coupled receptor 55	GPR55	0.40	1	0	0	0	1		2D 3D TSV
163	Glucocorticoid receptor	NR3C1	0.40	9	0	18	0	0		2D 3D TSV
164	Glutamate receptor ionotropic, kainate 2	GRIK2	0.40	2	3	0	0	0		2D 3D TSV
165	Glutamate [NMDA] receptor subunit epsilon 2/zeta 1	GRIN1	0.40	1	0	1	0	0		2D 3D TSV
166	Glycine transporter 2	SLC6A5	0.40	1	0	1	0	0		2D 3D TSV
167	Glycogen phosphorylase, muscle form	PYGM	0.40	1	1	0	0	0		2D 3D TSV
168	GRIK1	GRIK1	0.40	8	9	0	0	0		2D 3D TSV
169	GST-Inositol requiring enzyme 1 (IRE-1alpha)	ERN1	0.40	2	0	2	0	0		2D 3D TSV
170	Heat shock protein HSP 90-alpha/Hsp90 co-chaperone Cdc37	HSP90AA1	0.40	4	0	4	0	0		2D 3D TSV
171	Heat shock protein HSP 90-beta	HSP90AB1	0.40	1	0	1	0	0		2D 3D TSV
172	Hepatocyte growth factor receptor	MET	0.40	2	0	2	0	0		2D 3D TSV
173	Histamine H3 receptor	HRH3	0.40	4	3	2	0	0		2D 3D TSV
174	Histone deacetylase	HDAC	0.40	2	2	0	0	0		2D 3D TSV
175	Histone deacetylase 1	HDAC1	0.40	1	0	1	0	0		2D 3D TSV
176	Histone deacetylase 2	HDAC2	0.40	1	0	1	0	0		2D 3D TSV
177	Histone deacetylase 3/Nuclear receptor corepressor 2	HDAC3	0.40	1	0	1	0	0		2D 3D TSV
178	Histone deacetylase 8	HDAC8	0.40	1	0	1	0	0		2D 3D TSV
179	HMG-CoA reductase	HMGCR	0.40	27	0	29	0	0		2D 3D TSV
180	Hypoxia-inducible factor 1-alpha	HIF1A	0.40	6	0	6	0	0		2D 3D TSV
181	Induced myeloid leukemia cell differentiation protein Mcl-1 homolog	MCL1	0.40	2	2	0	0	0		2D 3D TSV
182	Inhibitor of nuclear factor kappa-B kinase subunit beta	IKBKB	0.40	1	0	1	0	0		2D 3D TSV
183	Inosine Monophosphate Dehydrogenase Type 2 (IMPDH2)	IMPDH2	0.40	3	0	3	0	0		2D 3D TSV
184	Insulin receptor	INSR	0.40	1	0	1	0	0		2D 3D TSV
185	Insulin-like growth factor I receptor	IGF1R	0.40	2	0	2	0	0		2D 3D TSV
186	Integrin alpha-IIb/beta-3	ITGA2B	0.40	1	0	1	0	0		2D 3D TSV
187	Interstitial collagenase	MMP1	0.40	1	0	1	0	0		2D 3D TSV
188	Kappa-type opioid receptor	OPRK1	0.40	3	3	0	0	0		2D 3D TSV
189	Lanosterol synthase	LSS	0.40	1	0	2	0	0		2D 3D TSV
190	lens epithelium-derived growth factor p75	LEDGF	0.40	1	0	1	0	0		2D 3D TSV
191	Leukocyte elastase	ELANE	0.40	1	0	1	0	0		2D 3D TSV
192	Leukotriene 2	CYSLTR2	0.40	3	5	0	0	0		2D 3D TSV
193	Leukotriene B4 receptor	LTB4R	0.40	2	4	6	0	0		2D 3D TSV
194	Leukotriene B4 receptor 2	LTB4R2	0.40	1	0	1	0	0		2D 3D TSV
195	Lipoxygenase-1	LOX1	0.40	1	0	1	0	0		2D 3D TSV
196	Liver fatty acid binding protein (FABP1)	FABP1	0.40	1	1	0	0	0		2D 3D TSV
197	Liver Receptor Homolog 1	NR5A2	0.40	19	1	0	0	21		2D 3D TSV
198	Lymphocyte antigen 96	LY96	0.40	3	0	0	3	0		2D 3D TSV
199	Lysine-specific histone demethylase 1A	KDM1A	0.40	5	0	5	0	0		2D 3D TSV
200	Macrophage colony-stimulating factor 1 receptor (c-Fms)	CSF1R	0.40	1	0	1	0	0		2D 3D TSV
201	Malate dehydrogenase	MDH1	0.40	1	0	1	0	0		2D 3D TSV
202	MAP kinase p38	MAPK14	0.40	1	0	1	0	0		2D 3D TSV
203	MAP kinase-interacting serine/threonine-protein kinase 2	MKNK2	0.40	1	0	1	1	0		2D 3D TSV
204	Matrix metalloproteinase-9	MMP9	0.40	1	0	2	0	0		2D 3D TSV
205	Melatonin receptor	MTNR1A	0.40	2	2	1	0	0		2D 3D TSV
206	Methionine aminopeptidase 2	METAP2	0.40	2	0	2	0	0		2D 3D TSV
207	Mitochondrial complex I; NADH oxidoreductase	NDUFS1	0.40	1	0	1	0	0		2D 3D TSV
208	Monocarboxylate transporter 1 (MCT1)	MCT1	0.40	5	0	5	0	0		2D 3D TSV
209	Monoglyceride lipase	MGLL	0.40	1	0	2	0	0		2D 3D TSV
210	Mu-type opioid receptor	OPRM1	0.40	19	19	0	0	0		2D 3D TSV
211	Multidrug resistance protein 1/Multidrug resistance associated protein 1	ABCC1	0.40	2	0	5	0	0		2D 3D TSV
212	Muscarinic acetylcholine receptor M1	CHRM1	0.40	3	3	0	0	0		2D 3D TSV
213	Muscarinic acetylcholine receptor M5	CHRM5	0.40	4	4	1	0	0		2D 3D TSV
214	Myocilin	MYOC	0.40	1	0	0	1	0		2D 3D TSV
215	Na,K-ATPase isoform alpha-1 (α1)	ATP1A1	0.40	1	0	1	0	0		2D 3D TSV
216	NADH-ubiquinone oxidoreductase MLRQ subunit	NDUFA4L2	0.40	1	0	1	0	0		2D 3D TSV
217	Neurokinin 1 receptor	TACR1	0.40	1	0	1	0	0		2D 3D TSV
218	Neuronal acetylcholine receptor protein alpha-10/alpha-9 subunit	CHRNA9	0.40	3	0	3	0	0		2D 3D TSV
219	Neuronal acetylcholine receptor protein alpha-7 subunit	CHRNA7	0.40	3	3	3	0	0		2D 3D TSV
220	Neuropeptide Y receptor type 1	NPY1R	0.40	1	0	1	0	0		2D 3D TSV
221	NR2B Channel Blocker	GRIN2B	0.40	10	4	3	0	3		2D 3D TSV
222	NUAK family SNF1-like kinase 1	NUAK1	0.40	1	0	1	0	0		2D 3D TSV
223	Nuclear factor erythroid 2-related factor 2	NFE2L2	0.40	2	0	0	0	2		2D 3D TSV
224	Nuclear factor NF-kappa-B	NFKB1	0.40	4	0	4	0	0		2D 3D TSV
225	Nuclear receptor ROR-alpha	RORA	0.40	1	0	0	0	1		2D 3D TSV
226	Nuclear receptor subfamily 1 group I member 2	NR1I2	0.40	1	0	0	1	0		2D 3D TSV
227	nuclear receptor subfamily 4, group A, member 1	NR4A1	0.40	1	0	0	1	0		2D 3D TSV
228	Opioid receptors; mu & delta	OPRD1	0.40	1	1	0	0	0		2D 3D TSV
229	P-glycoprotein 1	ABCB1	0.40	4	1	2	1	0		2D 3D TSV
230	Pancreatic lipase	PNLIP	0.40	2	0	2	0	0		2D 3D TSV
231	Peptidyl-prolyl cis-trans isomerase NIMA-interacting 1	PIN1	0.40	1	0	1	0	0		2D 3D TSV
232	Peroxisome proliferator-activated receptor alpha (PPAR alpha)	PPARA	0.40	20	0	0	0	22		2D 3D TSV
233	Peroxisome proliferator-activated receptor delta	PPARD	0.40	7	0	0	1	8		2D 3D TSV
234	Peroxisome Proliferator-Activated Receptor gamma/Retinoid X receptor alpha	PPARG	0.40	11	0	0	0	11		2D 3D TSV
235	Phosphodiesterase 1	SMPD1	0.40	9	0	9	0	0		2D 3D TSV
236	Phosphodiesterase 4	PDE4D	0.40	2	0	2	0	0		2D 3D TSV
237	Phosphodiesterase 5A	PDE5A	0.40	1	0	1	0	0		2D 3D TSV
238	PKC alpha and beta-2	PRKCB2	0.40	5	5	0	0	0		2D 3D TSV
239	Platelet-derived growth factor receptor alpha	PDGFRA	0.40	1	0	1	0	0		2D 3D TSV
240	Potassium voltage-gated channel subfamily H member 2	KCNH2	0.40	12	3	9	0	0		2D 3D TSV
241	Presenilin-1	PSEN1	0.40	3	0	2	0	2		2D 3D TSV
242	Probable G-protein coupled receptor 160	GPR160	0.40	1	0	0	0	1		2D 3D TSV
243	Prostaglandin E synthase/G/H synthase 2	PTGS2	0.40	19	0	19	0	0		2D 3D TSV
244	Prostaglandin E2 receptor	PTGER2	0.40	17	19	0	0	0		2D 3D TSV
245	Prostaglandin E2 receptor EP1 subtype (EP1)	PTGER1	0.40	1	0	1	0	0		2D 3D TSV
246	Prostaglandin G/H synthase (cyclooxygenase)	PTGS1	0.40	18	0	18	0	0		2D 3D TSV
247	Prostaglandin G/H synthase (Cyclooxygenase-2)	PTGS2	0.40	4	0	4	0	0		2D 3D TSV
248	Prostanoid EP3 Receptor	PTGER3	0.40	3	3	0	0	3		2D 3D TSV
249	Prostanoid EP4 Receptor	PTGER4	0.40	2	2	0	0	1		2D 3D TSV
250	Proteasome Macropain subunit	PSMA1	0.40	5	0	5	0	0		2D 3D TSV
251	Protein Disulfide-Isomerase (PDI)	PDI	0.40	11	0	11	0	0		2D 3D TSV
252	Protein kinase C alpha type	PRKCA	0.40	8	8	0	0	0		2D 3D TSV
253	Protein kinase C delta	PRKCD	0.40	8	0	0	8	0		2D 3D TSV
254	Protein-tyrosine phosphatase 1B	PTP1B	0.40	9	0	9	0	0		2D 3D TSV
255	RAC-alpha serine/threonine-protein kinase	AKT1	0.40	2	0	2	0	0		2D 3D TSV
256	RAS guanyl releasing protein 3	RASGRP3	0.40	5	5	0	0	0		2D 3D TSV
257	regulator of G-protein signaling 4	RGS4	0.40	1	1	0	0	1		2D 3D TSV
258	Regulator of G-protein signaling 8	RGS8	0.40	1	1	0	0	1		2D 3D TSV
259	regulator of G-protein signalling 16	RGS16	0.40	1	1	0	0	1		2D 3D TSV
260	Retinaldehyde-binding protein 1	RLBP1	0.40	30	0	30	0	0		2D 3D TSV
261	Retinoic acid receptor alpha	RARA	0.40	1	0	1	0	0		2D 3D TSV
262	Retinoic acid receptor RXR-alpha	RXRA	0.40	23	14	8	8	17		2D 3D TSV
263	Retinoic acid receptor RXR-alpha/gamma	RXRG	0.40	2	0	1	0	1		2D 3D TSV
264	Retinoic acid receptor RXR-alpha/Retinoic acid receptor beta	RARB	0.40	3	0	0	1	2		2D 3D TSV
265	Retinoic Acid Receptor, gamma	RARG	0.40	1	0	0	1	0		2D 3D TSV
266	RGS7	RGS7	0.40	1	1	0	0	1		2D 3D TSV
267	Ribosyldihydronicotinamide dehydrogenase [quinone]	NQO2	0.40	1	1	4	1	0		2D 3D TSV
268	Serine/threonine-protein kinase AKT2	AKT2	0.40	1	0	1	0	0		2D 3D TSV
269	Serine/threonine-protein kinase PLK4	PLK4	0.40	2	0	1	1	0		2D 3D TSV
270	Serotonin receptor 2a and 2c (5HT2A and 5HT2C)	5HT2A and 5HT2C	0.40	1	1	0	0	0		2D 3D TSV
271	Serum albumin	ALB	0.40	1	0	0	1	0		2D 3D TSV
272	Sigma non-opioid intracellular receptor 1	SIGMAR1	0.40	25	24	2	0	0		2D 3D TSV
273	Similar to alpha-tubulin isoform 1	TUBA1A	0.40	5	0	5	0	0		2D 3D TSV
274	Sodium-dependent dopamine transporter	SLC6A3	0.40	24	14	11	0	0		2D 3D TSV
275	Steroid 5-alpha-reductase	SRD5A1	0.40	1	0	1	0	0		2D 3D TSV
276	Steroid hormone receptor ERR2	ESRRB	0.40	11	0	11	0	0		2D 3D TSV
277	Steroidogenic Factor 1	NR5A1	0.40	23	0	0	0	23		2D 3D TSV
278	Steryl-sulfatase	STS	0.40	3	0	3	0	0		2D 3D TSV
279	SUMO/sentrin specific peptidase family member 8	SENP8	0.40	1	0	1	0	0		2D 3D TSV
280	Tau	MAPT	0.40	13	0	13	0	0		2D 3D TSV
281	Testis-specific androgen-binding protein	SHBG	0.40	3	0	0	3	0		2D 3D TSV
282	Thromboxane A2 Synthase (P450 TxA2)	TBXAS1	0.40	14	0	14	0	0		2D 3D TSV
283	Toll-like receptor 4/MD-2/CD14	TLR4	0.40	4	0	4	0	0		2D 3D TSV
284	TPA: Essential component of the Translocase of the Inner Mitochondrial membrane (TIM23 complex)	TIM23	0.40	1	0	1	0	0		2D 3D TSV
285	Transient receptor potential cation channel subfamily A member 1	TRPA1	0.40	21	0	16	0	19		2D 3D TSV
286	Transient receptor potential cation channel subfamily V member 1	TRPV1	0.40	2	0	0	0	2		2D 3D TSV
287	Transient receptor potential M8 protein (TRPM8)	TRPM8	0.40	4	0	4	0	0		2D 3D TSV
288	Transthyretin	TTR	0.40	2	0	0	2	0		2D 3D TSV
289	tRNA synthetase (IleRS)	IARS	0.40	1	0	1	0	0		2D 3D TSV
290	Trypsin	PRSS1	0.40	32	35	0	0	0		2D 3D TSV
291	Tubulin beta chain	TUBB	0.40	1	0	1	0	0		2D 3D TSV
292	Tubulin beta-1 chain	TUBB1	0.40	7	0	7	0	0		2D 3D TSV
293	Tyrosinase	TYR	0.40	13	7	14	0	0		2D 3D TSV
294	Tyrosine-protein kinase Lck	LCK	0.40	3	0	3	0	0		2D 3D TSV
295	Tyrosine-protein kinase receptor FLT3	FLT3	0.40	2	0	1	1	0		2D 3D TSV
296	Tyrosine-protein kinase receptor UFO	AXL	0.40	1	0	0	1	0		2D 3D TSV
297	Tyrosyl-DNA phosphodiesterase 1	TDP1	0.40	1	0	2	0	0		2D 3D TSV
298	Urokinase	PLAU	0.40	1	1	0	0	0		2D 3D TSV
299	Vascular endothelial growth factor receptor 2	KDR	0.40	3	0	3	0	0		2D 3D TSV
300	Vesicular monoamine transporter 2 (VMAT2)	VMAT2	0.40	1	1	0	0	0		2D 3D TSV
301	Vitamin D3 receptor	VDR	0.40	16	0	16	1	6		2D 3D TSV
302	Xanthine dehydrogenase	XDH	0.40	1	0	1	0	0		2D 3D TSV
303	XIAP-BIR3	XIAP	0.40	4	4	0	0	0		2D 3D TSV

## Sheet: Supp. Data 4
Supplementary Data 3. Predicted CCA-1.1 molecular target from DINIES
No	Target	Prediction	Interaction type
		score	[dug - target]
1	MAPT	0.935	known
2	CYP3A4	0.8548	known
3	KMT2A	0.8334	known
4	MAPK1	0.8198	known
5	SMN2	0.818	known
6	SMN1	0.818	known
7	MEN1	0.816	known
8	ALDH1A1	0.7056	known
9	VDR	0.5959	known
10	ADRA2A	0.4743	known
11	ESR1	0.4736	known
12	TP53	0.4491	known
13	LMNA	0.4405	known
14	ADORA3	0.4286	known
15	SLC22A2	0.4152	known
16	HSD17B10	0.413	known
17	HIF1A	0.3967	known
18	USP1	0.3966	known
19	ADRA2C	0.3961	known
20	SLC6A2	0.3634	known
21	SLC22A1	0.3597	known
22	USP2	0.3513	training - training
23	BLM	0.3489	known
24	EGFR	0.3485	known
25	SLC6A4	0.3451	training - training
26	HPGD	0.3287	training - training
27	ESR2	0.3217	known
28	ERBB2	0.3184	known
29	HTT	0.305	known
30	SLC47A1	0.3007	known
31	HTR2B	0.2915	known
32	ALOX15	0.2894	known
33	SLC6A3	0.2845	known
34	TACR2	0.2754	known
35	NFE2L2	0.2687	training - training
36	RORC	0.2598	known
37	ACHE	0.2595	training - training
38	HTR2C	0.2581	known
39	CYP2C19	0.25	training - training
40	TBXAS1	0.2488	known
41	FYN	0.248	training - training
42	ADORA2A	0.238	known
43	SLC47A2	0.2373	known
44	SLC22A3	0.237	known
45	OPRM1	0.2322	known
46	MAPK14	0.1925	known
47	HTR2A	0.1867	training - training
48	APEX1	0.1848	training - training
49	HRH2	0.1842	training - training
50	DRD3	0.1821	known
51	ADRA2B	0.1632	training - training
52	IDH1	0.161	training - training
53	LCK	0.1609	known
54	ALOX12	0.1597	known
55	RECQL	0.157	known
56	RXRA	0.1559	known
57	OPRK1	0.1555	training - training
58	HSP90AA1	0.151	training - training
59	ABCG2	0.1425	training - training
60	TDP1	0.1412	training - training
61	ADORA1	0.1366	training - training
62	TSHR	0.1328	training - training
63	OPRD1	0.1287	training - training
64	POLB	0.1277	known
65	KDM4C	0.122	training - new
66	KDM4A	0.1213	training - new
67	POLK	0.1165	training - training
68	CYP19A1	0.1159	training - training
69	ATXN2	0.1134	training - training
70	NPSR1	0.1104	training - training
71	THRB	0.1035	training - training

## Sheet: Supp. Data 5
Supplementary Data 4. Predicted CCA-1.1 molecular target from Polypharmacology Browser (PPB)
No	CHEMBL code	Target
1	CHEMBL203	EGFR
2	CHEMBL3784	EP300
3	CHEMBL4081	F3
4	CHEMBL340	CYP3A4
5	CHEMBL4235	HSD11B1
6	CHEMBL1293278	GMNN
7	CHEMBL1293224	MAPT
8	CHEMBL1293231	RORC
9	CHEMBL4377	GNAS
10	CHEMBL6032	EHMT2
11	CHEMBL1293235	LMNA
12	CHEMBL3577	ALDH1A1
13	CHEMBL2094253	PTGS1
14	CHEMBL1697668	SLCO1B1
15	CHEMBL1743121	SLCO1B3
16	CHEMBL3516	FLT1
17	CHEMBL3337	KDR
18	CHEMBL267	SRC
19	CHEMBL1293255	HPGD
20	CHEMBL1977	VDR
21	CHEMBL5501	KAT2A
22	CHEMBL5567	NA
23	CHEMBL1075094	NFE2L2
24	CHEMBL1293277	NPC1
25	CHEMBL1824	ERBB2
26	CHEMBL2608	GAA
27	CHEMBL1784	GLP1R
28	CHEMBL1741209	ATAD5
29	CHEMBL1293258	SMAD3
30	CHEMBL2026	AMPC
31	CHEMBL5026	EEF2K
32	CHEMBL2111354	TUBA1A
33	CHEMBL3194	TTR
34	CHEMBL3329080	CYP27B1
35	CHEMBL4521	CYP24A1
36	CHEMBL215	ALOX5
37	CHEMBL205	CA2
38	CHEMBL242	ESR2
39	CHEMBL3897	POLC
40	CHEMBL1833	HTR2B
41	CHEMBL1951	MAOA
42	CHEMBL2885	CA3
43	CHEMBL206	ESR1
44	CHEMBL1293285	NFO
45	CHEMBL3251	NFKB1
46	CHEMBL4261	HIF1A
47	CHEMBL1293234	ALD
48	CHEMBL1293237	BLM
49	CHEMBL2789	HSD17B2
50	CHEMBL2007624	PMP22
51	CHEMBL6110	TGR
52	CHEMBL3471	POL
53	CHEMBL2903	ALOX15
54	CHEMBL5391	POLI
55	CHEMBL3622	CYP2C19
56	CHEMBL3242	CA12
57	CHEMBL3247	HMGCR
58	CHEMBL6035	TXNRD1
59	CHEMBL1963	TSHR
60	CHEMBL289	CYP2D6
61	CHEMBL4128	TEK
62	CHEMBL2413	CCR1
63	CHEMBL4018	NPY2R
64	CHEMBL4777	NPY1R
65	CHEMBL1075104	LRRK2
66	CHEMBL283	MMP3
67	CHEMBL4462	SIRT2
68	CHEMBL3892	S1PR3
69	CHEMBL1955	FLT4
70	CHEMBL234	DRD3
71	CHEMBL1981	INSR
72	CHEMBL4333	S1PR1
73	CHEMBL1957	IGF1R
74	CHEMBL217	DRD2
75	CHEMBL2185	AURKB
76	CHEMBL4722	AURKA
77	CHEMBL258	LCK
78	CHEMBL279	KDR
79	CHEMBL1741217	APOBEC3G
80	CHEMBL1741171	RECA
81	CHEMBL2146312	WRN
82	CHEMBL1741220	BAZ2B
83	CHEMBL3687	ALOX12
84	CHEMBL5990	BRCA1
85	CHEMBL1293228	SKA
86	CHEMBL1293254	FTL
87	CHEMBL1293303	NS1
88	CHEMBL4040	MAPK1
89	CHEMBL1293294	RAB9A
90	CHEMBL1293238	IMPA1
91	CHEMBL2146310	VPR
92	CHEMBL2007626	APOBEC3F
93	CHEMBL2146305	CGA
94	CHEMBL5514	HTT
95	CHEMBL1293232	SMN1

## Sheet: Supp. Data 6
Supplementary Data 2. Predicted CCA-1.1 molecular target from SEA
No	Target key	Gene	Description	P-Value	MaxTC
1	LOX5_HUMAN	ALOX5	Arachidonate 5-lipoxygenase	7.843e-08	0.40
2	PGH2_RABIT	PTGS2	Prostaglandin G/H synthase 2	9.079e-06	0.29
3	TTHY_HUMAN	TTR	Transthyretin	0.0001583	0.40
4	EF2K_HUMAN	EEF2K	Eukaryotic elongation factor 2 kinase	0.0003233	0.46

## Sheet: Supp. Data 7
Supplementary Data 6. Predicted CCA-1.1 molecular target from SwissTargetPrediction	SwissTargetPrediction
No	Target	Common name	Uniprot ID	ChEMBL ID	Target Class	Probability*	Known actives (3D/2D)
1	Serum albumin	ALB	P02768	CHEMBL3253	Secreted protein	0	2 / 0
2	Estradiol 17-beta-dehydrogenase 2	HSD17B2	P37059	CHEMBL2789	Enzyme	0	21 / 0
3	Serine/threonine-protein kinase WEE1	WEE1	P30291	CHEMBL5491	Kinase	0	1 / 0
4	Serine/threonine-protein kinase EEF2K	EEF2K	O00418	CHEMBL5026	Kinase	0	0 / 2
5	Cathepsin K	CTSK	P43235	CHEMBL268	Protease	0	1 / 0
6	Dipeptidyl peptidase IV	DPP4	P27487	CHEMBL284	Protease	0	3 / 0
7	Estradiol 17-beta-dehydrogenase 1	HSD17B1	P14061	CHEMBL3181	Enzyme	0	18 / 0
8	TNF-alpha	TNF	P01375	CHEMBL1825	Secreted protein	0	7 / 0
9	ADAM17	ADAM17	P78536	CHEMBL3706	Protease	0	2 / 0
10	Beta-secretase 1	BACE1	P56817	CHEMBL4822	Protease	0	3 / 46
11	Tyrosine-protein kinase JAK3	JAK3	P52333	CHEMBL2148	Kinase	0	13 / 0
12	Tyrosine-protein kinase JAK1	JAK1	P23458	CHEMBL2835	Kinase	0	13 / 0
13	Steryl-sulfatase	STS	P08842	CHEMBL3559	Enzyme	0	8 / 0
14	Glutaminyl-peptide cyclotransferase	QPCT	Q16769	CHEMBL4508	Enzyme	0	3 / 0
15	Serine/threonine-protein kinase Aurora-A	AURKA	O14965	CHEMBL4722	Kinase	0	2 / 0
16	Serine/threonine-protein kinase Chk2	CHEK2	O96017	CHEMBL2527	Kinase	0	2 / 0
17	Serine/threonine-protein kinase RAF	RAF1	P04049	CHEMBL1906	Kinase	0	4 / 0
18	Serine/threonine-protein kinase B-raf	BRAF	P15056	CHEMBL5145	Kinase	0	5 / 0
19	Cyclin-dependent kinase 2	CDK2	P24941	CHEMBL301	Kinase	0	2 / 0
20	Cyclin-dependent kinase 1	CDK1	P06493	CHEMBL308	Kinase	0	3 / 0
21	Platelet-derived growth factor receptor beta	PDGFRB	P09619	CHEMBL1913	Kinase	0	1 / 0
22	Stem cell growth factor receptor	KIT	P10721	CHEMBL1936	Kinase	0	1 / 0
23	Hepatocyte growth factor receptor	MET	P08581	CHEMBL3717	Kinase	0	1 / 0
24	Kinesin-like protein 1	KIF11	P52732	CHEMBL4581	Other cytosolic protein	0	1 / 0
25	Matrix metalloproteinase 16	MMP16	P51512	CHEMBL2200	Protease	0	1 / 0
26	Matrix metalloproteinase 13	MMP13	P45452	CHEMBL280	Protease	0	4 / 0
27	Matrix metalloproteinase 3	MMP3	P08254	CHEMBL283	Protease	0	6 / 0
28	CDK8/Cyclin C	CCNC CDK8	P24863 P49336	CHEMBL3038474	Kinase	0	1 / 0
29	Matrix metalloproteinase 14	MMP14	P50281	CHEMBL3869	Protease	0	1 / 0
30	Matrix metalloproteinase 12	MMP12	P39900	CHEMBL4393	Protease	0	1 / 0
31	Matrix metalloproteinase 8	MMP8	P22894	CHEMBL4588	Protease	0	2 / 0
32	Cell division protein kinase 8	CDK8	P49336	CHEMBL5719	Kinase	0	1 / 0
33	Glucokinase regulatory protein	GCKR	Q14397	CHEMBL1075152	Enzyme	0	2 / 0
34	Butyrylcholinesterase	BCHE	P06276	CHEMBL1914	Hydrolase	0	21 / 0
35	Acetylcholinesterase	ACHE	P22303	CHEMBL220	Hydrolase	0	23 / 0
36	Trace amine-associated receptor 1 (by homology)	TAAR1	Q96RJ0	CHEMBL5857	Family A G protein-coupled receptor	0	4 / 0
37	Glucagon receptor	GCGR	P47871	CHEMBL1985	Family B G protein-coupled receptor	0	3 / 0
38	Poly [ADP-ribose] polymerase-1	PARP1	P09874	CHEMBL3105	Enzyme	0	3 / 0
39	Histone deacetylase 8	HDAC8	Q9BY41	CHEMBL3192	Eraser	0	9 / 0
40	Phospholipase C-gamma-1	PLCG1	P19174	CHEMBL3964	Enzyme	0	0 / 1
41	Pyruvate dehydrogenase kinase isoform 1	PDK1	Q15118	CHEMBL4766	Kinase	0	10 / 0
42	P2X purinoceptor 7	P2RX7	Q99572	CHEMBL4805	Ligand-gated ion channel	0	1 / 0
43	Trypsin I	PRSS1	P07477	CHEMBL209	Protease	0	2 / 0
44	Cathepsin L	CTSL	P07711	CHEMBL3837	Protease	0	2 / 0
45	Serine/threonine-protein kinase Chk1	CHEK1	O14757	CHEMBL4630	Kinase	0	5 / 0
46	Muscarinic acetylcholine receptor M4	CHRM4	P08173	CHEMBL1821	Family A G protein-coupled receptor	0	2 / 0
47	Histone deacetylase 3	HDAC3	O15379	CHEMBL1829	Eraser	0	3 / 0
48	Histone deacetylase 6	HDAC6	Q9UBN7	CHEMBL1865	Eraser	0	6 / 0
49	Histone deacetylase 2	HDAC2	Q92769	CHEMBL1937	Eraser	0	4 / 0
50	Tyrosine-protein kinase receptor FLT3	FLT3	P36888	CHEMBL1974	Kinase	0	1 / 0
51	Type-1 angiotensin II receptor	AGTR1	P30556	CHEMBL227	Family A G protein-coupled receptor	0	4 / 0
52	Histone deacetylase 5	HDAC5	Q9UQL6	CHEMBL2563	Eraser	0	1 / 0
53	Histone deacetylase 7	HDAC7	Q8WUI4	CHEMBL2716	Eraser	0	1 / 0
54	Histone deacetylase 1	HDAC1	Q13547	CHEMBL325	Eraser	0	6 / 0
55	Histone deacetylase 11	HDAC11	Q96DB2	CHEMBL3310	Eraser	0	1 / 0
56	Histone deacetylase 4	HDAC4	P56524	CHEMBL3524	Eraser	0	3 / 0
57	Histone deacetylase 9	HDAC9	Q9UKV0	CHEMBL4145	Eraser	0	3 / 0
58	Histone deacetylase 10	HDAC10	Q969S8	CHEMBL5103	Eraser	0	1 / 0
59	Plasminogen	PLG	P00747	CHEMBL1801	Protease	0	1 / 0
60	MAP kinase p38 alpha	MAPK14	Q16539	CHEMBL260	Kinase	0	2 / 0
61	Melanin-concentrating hormone receptor 1	MCHR1	Q99705	CHEMBL344	Family A G protein-coupled receptor	0	5 / 0
62	Serine/threonine-protein kinase PAK 4	PAK4	O96013	CHEMBL4482	Kinase	0	3 / 0
63	Nitric-oxide synthase, brain	NOS1	P29475	CHEMBL3568	Enzyme	0	1 / 0
64	Diacylglycerol O-acyltransferase 1	DGAT1	O75907	CHEMBL6009	Enzyme	0	1 / 0
65	Serine/threonine-protein kinase AKT2	AKT2	P31751	CHEMBL2431	Kinase	0	2 / 0
66	Rho-associated protein kinase 2	ROCK2	O75116	CHEMBL2973	Kinase	0	2 / 0
67	Serine/threonine-protein kinase AKT	AKT3	Q9Y243	CHEMBL4816	Kinase	0	1 / 0
68	C-C motif chemokine 5	CCL5	P13501	CHEMBL1275217	Family A G protein-coupled receptor	0	3 / 0
69	Nicotinamide phosphoribosyltransferase	NAMPT	P43490	CHEMBL1744525	Enzyme	0	1 / 0
70	Thymidylate synthase (by homology)	TYMS	P04818	CHEMBL1952	Transferase	0	5 / 0
71	HERG	KCNH2	Q12809	CHEMBL240	Voltage-gated ion channel	0	5 / 0
72	C-C chemokine receptor type 5	CCR5	P51681	CHEMBL274	Family A G protein-coupled receptor	0	8 / 0
73	Neurokinin 1 receptor	TACR1	P25103	CHEMBL249	Family A G protein-coupled receptor	0	1 / 0
74	Neurokinin 3 receptor	TACR3	P29371	CHEMBL4429	Family A G protein-coupled receptor	0	1 / 0
75	Metabotropic glutamate receptor 2	GRM2	Q14416	CHEMBL5137	Family C G protein-coupled receptor	0	1 / 0
76	Glyoxalase I	GLO1	Q04760	CHEMBL2424	Enzyme	0	0 / 5
77	Histone acetyltransferase p300	EP300	Q09472	CHEMBL3784	Writer	0	0 / 3
78	Protein farnesyltransferase	FNTA FNTB	P49354 P49356	CHEMBL2094108	Enzyme	0	1 / 0
79	Acetyl-CoA carboxylase 2	ACACB	O00763	CHEMBL4829	Ligase	0	2 / 0
80	Plasma kallikrein	KLKB1	P03952	CHEMBL2000	Protease	0	1 / 0
81	Monoamine oxidase B	MAOB	P27338	CHEMBL2039	Oxidoreductase	0	1 / 0
82	Calcitonin-gene-related peptide receptor, CALCRL/RAMP1	CALCRL RAMP1	Q16602 O60894	CHEMBL2107838	Other membrane protein	0	1 / 0
83	Plasminogen activator inhibitor-1	SERPINE1	P05121	CHEMBL3475	Secreted protein	0	1 / 0
84	Calcitonin gene-related peptide type 1 receptor	CALCRL	Q16602	CHEMBL3798	Family B G protein-coupled receptor	0	1 / 0
85	Transthyretin	TTR	P02766	CHEMBL3194	Secreted protein	0	0 / 1
86	Motilin receptor	MLNR	O43193	CHEMBL2203	Family A G protein-coupled receptor	0	1 / 0
87	Vascular endothelial growth factor receptor 2	KDR	P35968	CHEMBL279	Kinase	0	1 / 0
88	Tyrosine-protein kinase TIE-2	TEK	Q02763	CHEMBL4128	Kinase	0	1 / 0
89	Serotonin 1a (5-HT1a) receptor	HTR1A	P08908	CHEMBL214	Family A G protein-coupled receptor	0	0 / 3
90	Glycogen synthase kinase-3 beta	GSK3B	P49841	CHEMBL262	Kinase	0	0 / 4
91	Toll-like receptor (TLR7/TLR9)	TLR9	Q9NR96	CHEMBL5804	Toll-like and Il-1 receptors	0	0 / 3
92	Inosine-5'-monophosphate dehydrogenase 1	IMPDH1	P20839	CHEMBL1822	Oxidoreductase	0	1 / 0
93	Inosine-5'-monophosphate dehydrogenase 2	IMPDH2	P12268	CHEMBL2002	Oxidoreductase	0	1 / 0
94	C-C chemokine receptor type 3	CCR3	P51677	CHEMBL3473	Family A G protein-coupled receptor	0	2 / 0
95	Maternal embryonic leucine zipper kinase	MELK	Q14680	CHEMBL4578	Kinase	0	1 / 0
96	Coagulation factor VII/tissue factor	F3	P13726	CHEMBL4081	Surface antigen	0	1 / 6
97	11-beta-hydroxysteroid dehydrogenase 1	HSD11B1	P28845	CHEMBL4235	Enzyme	0	1 / 9
98	Corticotropin releasing factor receptor 1	CRHR1	P34998	CHEMBL1800	Family B G protein-coupled receptor	0	2 / 0
99	Serotonin 1b (5-HT1b) receptor	HTR1B	P28222	CHEMBL1898	Family A G protein-coupled receptor	0	1 / 0
100	Serotonin 1d (5-HT1d) receptor	HTR1D	P28221	CHEMBL1983	Family A G protein-coupled receptor	0	1 / 0

## Sheet: Supp. Data 8
Supplementary Data 7. Predicted CCA-1.1 molecular target from TargetNet
No	Uniprot	Gene
1	P31749	AKT1
2	P34998	CRHR1
3	P31213	SRD5A2
4	P34995	PTGER1
5	Q9BY41	HDAC8
6	P08575	PTPRC
7	P03372	ESR1
8	P08473	MME
9	P20272	Cnr1
10	Q14524	SCN5A
11	P18031	PTPN1
12	P08183	ABCB1
13	P18130	ADRA1A
14	P79208	PTGS2
15	O43614	HCRTR2
16	Q05397	PTK2
17	O35433	Trpv1
18	Q9Y2R2	PTPN22
19	P05177	CYP1A2
20	P51677	CCR3
21	P07858	CTSB
22	Q9Y5Y4	PTGDR2
23	Q9H244	P2RY12
24	P30291	WEE1
25	P29089	Agtr1b
26	P33765	ADORA3
27	P33765	TMIGD3
28	P25104	AGTR1
29	P25105	PTAFR
30	P63001	Rac1
31	P14600	Tacr1
32	P25100	ADRA1D
33	P05622	Pdgfrb
34	Q14416	GRM2
35	P08842	STS
36	P16116	AKR1B1
37	P10827	THRA
38	P10826	RARB
39	Q13085	ACACA
40	P10828	THRB
41	P10275	AR
42	P10276	RARA
43	P15121	AKR1B1
44	P56658	ADA
45	P19320	VCAM1
46	Q96EB6	SIRT1
47	Q07912	TNK2
48	P19327	Htr1a
49	O00767	SCD
50	O43193	MLNR
51	O00763	ACACB
52	O00408	PDE2A
53	Q9UM73	ALK
54	Q6B856	TUBB2B
55	Q01727	Mc1r
56	Q01726	MC1R
57	P18084	ITGB5
58	P08253	MMP2
59	P80365	HSD11B2
60	P25929	NPY1R
61	P18089	ADRA2B
62	P35368	ADRA1B
63	P35367	HRH1
64	Q15722	LTB4R
65	P09917	ALOX5
66	P21451	Ednrb
67	P21452	TACR2
68	P21453	S1PR1
69	Q07820	MCL1
70	Q494W8	CHRFAM7A
71	Q02156	PRKCE
72	Q8TDS4	HCAR2
73	P36544	CHRNA7
74	Q04631	Fnta
75	P12268	IMPDH2
76	P50052	AGTR2
77	P19099	CYP11B2
78	P43140	Adra1a
79	P49286	MTNR1B
80	P13497	BMP1
81	P04035	HMGCR
82	P46098	HTR3A
83	P06401	PGR
84	P51452	DUSP3
85	P35563	Htr3a
86	O14672	ADAM10
87	Q9P1W9	PIM2
88	P23795	ACHE
89	Q92847	GHSR
90	P50579	METAP2
91	P37268	FDFT1
92	P09960	LTA4H
93	P30542	ADORA1
94	P30543	Adora2a
95	P23944	Adra1d
96	Q9R0C9	Sigmar1
97	P31639	SLC5A2
98	P25774	CTSS
99	Q5S007	LRRK2
100	P30729	Drd4
101	P34972	CNR2
102	P37288	AVPR1A
103	Q04759	PRKCQ
104	P23458	JAK1
105	P25025	CXCR2
106	P25024	CXCR1
107	P41968	MC3R
108	P25021	HRH2
109	P12822	ACE
110	P12821	ACE
111	P04049	RAF1
112	P00750	PLAT
113	P43119	PTGIR
114	Q02750	MAP2K1
115	P32240	Ptger4
116	P52333	JAK3
117	Q04206	RELA
118	P49759	CLK1
119	P55245	EGFR
120	P04626	ERBB2
121	P11802	CDK4
122	P04629	NTRK1
123	P54760	EPHB4
124	P05106	ITGB3
125	Q13946	PDE7A
126	P17706	PTPN2
127	P51679	CCR4
128	P56817	BACE1
129	Q12809	KCNH2
130	Q00535	CDK5
131	P13631	RARG
132	O43497	CACNA1G
133	P25099	Adora1
134	P51639	Hmgcr
135	P11362	FGFR1
136	P41144	OPRK1
137	P41145	OPRK1
138	P41146	OPRL1
139	Q15761	NPY5R
140	P41143	OPRD1
141	P09619	PDGFRB
142	Q8IXJ6	SIRT2
143	P33032	MC5R
144	P21918	DRD5
145	P21917	DRD4
146	P78396	CCNA1
147	P42866	Oprm1
148	P43088	PTGFR
149	P48147	PREP
150	P48145	NPBWR1
151	P14740	Dpp4
152	P21980	TGM2
153	P35610	SOAT1
154	P42345	MTOR
155	Q9Y243	AKT3
156	Q00788	Avpr2
157	P10980	Chrm2
158	P11511	CYP19A1
159	P08069	IGF1R
160	P23385	Grm1
161	P35354	PTGS2
162	P35353	Crhr1
163	P35218	CA5A
164	O60725	ICMT
165	P22460	KCNA5
166	P05362	ICAM1
167	P62993	GRB2
168	P05364	ampC
169	P48736	PIK3CG
170	Q02127	DHODH
171	P00374	DHFR
172	P00375	Dhfr
173	P16234	PDGFRA
174	P28702	RXRB
175	P43405	SYK
176	P08588	ADRB1
177	P43403	ZAP70
178	Q00960	Grin2b
179	Q92731	ESR2
180	P08581	MET
181	Q920D2	Dhfr
182	P80457	XDH
183	P07711	CTSL
184	Q03181	PPARD
185	P49137	MAPKAPK2
186	P40238	MPL
187	P34913	EPHX2
188	Q06187	BTK
189	P20288	DRD2
190	Q13639	HTR4
191	P47936	Cnr2
192	P36897	TGFBR1
193	P01375	TNF
194	Q8NER1	TRPV1
195	P30518	AVPR2
196	P05067	APP
197	P27338	MAOB
198	P25103	TACR1
199	Q99705	MCHR1
200	Q62053	Ptger2
201	P08311	CTSG
202	Q9Y5Z0	BACE2
203	Q95323	CA4
204	P25101	EDNRA
205	Q13258	PTGDR
206	P29371	TACR3
207	P25116	F2R
208	P26684	Ednra
209	P30939	HTR1F
210	P08912	CHRM5
211	P08913	ADRA2A
212	O43613	HCRTR1
213	P49810	PSEN2
214	P29274	ADORA2A
215	P29275	ADORA2B
216	Q9QZN9	Cnr2
217	P19643	Maob
218	P41180	CASR
219	P31390	Hrh1
220	P31391	SSTR4
221	Q14790	CASP8
222	Q02769	Fdft1
223	Q15077	P2RY6
224	O43570	CA12
225	Q13464	ROCK1
226	Q02763	TEK
227	Q15078	CDK5R1
228	P24941	CDK2
229	P49355	FNTB
230	Q62758	Htr4
231	P49356	FNTB
232	P05093	CYP17A1
233	Q9ULX7	CA14
234	P07478	PRSS2
235	P29476	Nos1
236	P29477	Nos2
237	P29474	NOS3
238	P29475	NOS1
239	P07477	PRSS1
240	P21397	MAOA
241	P21396	Maoa
242	P61169	Drd2
243	P28221	HTR1D
244	P28222	HTR1B
245	P28223	HTR2A
246	P08631	HCK
247	Q15759	MAPK11
248	P29597	TYK2
249	P19634	SLC9A1
250	P35408	PTGER4
251	P41149	Mc5r
252	Q08881	ITK
253	P00533	EGFR
254	P19793	RXRA
255	P07333	CSF1R
256	P07339	CTSD
257	P05979	PTGS1
258	P21728	DRD1
259	P14416	DRD2
260	P08709	F7
261	P14555	PLA2G2A
262	P28647	Adora3
263	O42275	ache
264	P47900	P2RY1
265	P35968	KDR
266	P24530	EDNRB
267	P35557	GCK
268	P08684	CYP3A4
269	Q9HC16	APOBEC3G
270	P23219	PTGS1
271	P35228	NOS2
272	P52732	KIF11
273	O60674	JAK2
274	Q16790	CA9
275	P30559	OXTR
276	P30411	BDKRB2
277	Q99500	S1PR3
278	P30553	Cckbr
279	P30551	Cckar
280	P30557	Ptger3
281	P30556	AGTR1
282	P70536	Oxtr
283	P42892	ECE1
284	P98170	XIAP
285	P56450	Mc4r
286	P20444	Prkca
287	P05556	ITGB1
288	P14174	MIF
289	P06737	PYGL
290	P53350	PLK1
291	P45984	MAPK9
292	O42713	PPO2
293	P53609	PGGT1B
294	Q13133	NR1H3
295	P45983	MAPK8
296	P04054	PLA2G1B
297	Q04609	FOLH1
298	P08235	NR3C2
299	P23443	RPS6KB1
300	P04058	ache
301	P15207	Ar
302	P00747	PLG
303	P16050	ALOX15
304	P00742	F10
305	Q5RAG0	HDAC1
306	P00749	PLAU
307	Q9GZU7	CTDSP1
308	P28566	HTR1E
309	P12931	SRC
310	P28564	Htr1b
311	P41279	MAP3K8
312	Q9H228	S1PR5
313	P20701	ITGAL
314	P47901	AVPR1B
315	Q7TMR0	Prcp
316	P22001	KCNA3
317	Q00G26	PLIN5
318	P49682	CXCR3
319	P49841	GSK3B
320	P49840	GSK3A
321	P97612	Faah
322	Q9QYN8	Hrh3
323	P35869	AHR
324	P23141	CES1
325	O14939	PLD2
326	P48039	MTNR1A
327	P31941	APOBEC3A
328	Q8TDV5	GPR119
329	P23978	Slc6a1
330	O15379	HDAC3
331	Q05469	LIPE
332	Q9Y271	CYSLTR1
333	P35916	FLT4
334	Q86V86	PIM3
335	Q16602	CALCRL
336	P08172	CHRM2
337	P08173	CHRM4
338	P22303	ACHE
339	P32245	MC4R
340	P53779	MAPK10
341	P32247	BRS3
342	P32246	CCR1
343	P00491	PNP
344	P43115	PTGER3
345	P47820	Ace
346	P43116	PTGER2
347	P35346	SSTR5
348	P00797	REN
349	P27487	DPP4
350	P13866	SLC5A1
351	O14684	PTGES
352	P35348	ADRA1A
353	P78536	ADAM17
354	O15530	PDPK1
355	P13516	Scd1
356	Q00975	CACNA1B
357	P32745	SSTR3
358	P35351	Agtr2
359	P50172	Hsd11b1
360	P33261	CYP2C19
361	P08254	MMP3
362	Q64663	P2rx7
363	P35462	DRD3
364	P35463	EDNRB
365	P47898	HTR5A
366	Q9Y5X4	NR2E3
367	P04150	NR3C1
368	Q99720	SIGMAR1
369	Q13627	DYRK1A
370	P34969	HTR7
371	Q01959	SLC6A3
372	P20292	ALOX5AP
373	P08482	Chrm1
374	P08483	Chrm3
375	P30560	Avpr1a
376	P47871	GCGR
377	O96020	CCNE2
378	P23975	SLC6A2
379	P23977	Slc6a3
380	O96017	CHEK2
381	P41231	P2RY2
382	O96013	PAK4
383	P41235	HNF4A
384	P19156	ATP4A
385	P56524	HDAC4
386	P18405	SRD5A1
387	Q96RI1	NR1H4
388	Q6V1X1	DPP8
389	O95136	S1PR2
390	P55211	CASP9
391	P55210	CASP7
392	P55212	CASP6
393	O77636	ADAM17
394	P51681	CCR5
395	P28845	HSD11B1
396	P51685	CCR8
397	P31648	Slc6a1
398	P08909	Htr2c
399	P08908	HTR1A
400	Q07343	PDE4B
401	P31645	SLC6A4
402	Q96RJ0	TAAR1
403	P31424	Grm5
404	P31389	HRH1
405	P31388	Htr6
406	P18901	Drd1
407	P56481	Cckbr
408	Q60492	SIGMAR1
409	P15144	ANPEP
410	P05129	PRKCG
411	P09483	Chrna4
412	P07948	LYN
413	P07949	RET
414	O95180	CACNA1H
415	P16581	SELE
416	Q969F8	KISS1R
417	O00748	CES2
418	P14780	MMP9
419	Q3KRE8	Tubb2b
420	Q16548	BCL2A1
421	P11387	TOP1
422	P29466	CASP1
423	P61073	CXCR4
424	P28482	MAPK1
425	Q14432	PDE3A
426	P06493	CDK1
427	P08238	HSP90AB1
428	Q95136	DRD1
429	P28335	HTR2C
430	Q9HAZ1	CLK4
431	Q9UNQ0	ABCG2
432	P36888	FLT3
433	P13945	ADRB3
434	P00918	CA2
435	O95822	MLYCD
436	P20648	ATP4A
437	P07308	Scd1
438	O70536	Soat1
439	P48067	SLC6A9
440	O00519	FAAH
441	P00915	CA1
442	Q9QYJ6	Pde10a
443	P21731	TBXA2R
444	P35398	RORA
445	Q8TDU6	GPBAR1
446	P08514	ITGA2B
447	P43166	CA7
448	P10635	CYP2D6
449	P49146	NPY2R
450	P30530	AXL
451	P24468	NR2F2
452	P46663	BDKRB1
453	P32238	CCKAR
454	P32239	CCKBR
455	P35236	PTPN7
456	P30874	SSTR2
457	P15538	CYP11B1
458	P30872	SSTR1
459	Q9HC97	GPR35
460	P14324	FDPS
461	P16257	Tspo
462	P42785	PRCP
463	Q13547	HDAC1
464	P06239	LCK
465	P50750	CDK9
466	P68400	CSNK2A1
467	P22086	Adra2c
468	P37136	Ache
469	P31751	AKT2
470	P32305	Htr7
471	P33533	Oprd1
472	P32300	Oprd1
473	P33535	Oprm1
474	P39900	MMP12
475	P24557	TBXAS1
476	Q9GZT9	EGLN1
477	P13726	F3
478	P35439	Grin1
479	P14061	HSD17B1
480	P50130	DRD1
481	Q8WW43	APH1B
482	P20309	CHRM3
483	Q8T6T2	56k.02
484	P07607	Tyms
485	P42262	GRIA2
486	P51661	Hsd11b2
487	P18825	ADRA2C
488	Q923Y8	Taar1
489	P97266	OPRM1
490	P19020	Drd3
491	P03956	MMP1
492	P10415	BCL2
493	P55263	ADK
494	P07861	Mme
495	P07900	HSP90AA1
496	O00311	CDC7
497	P31421	Grm2
498	Q99685	MGLL
499	P02550	TUBA1A
500	O60240	PLIN1
501	P11229	CHRM1
502	P12527	Alox5
503	Q05655	PRKCD
504	P60953	CDC42
505	P13612	ITGA4
506	O14842	FFAR1
507	Q15661	TPSAB1
508	P51812	RPS6KA3
509	O43353	RIPK2
510	P21836	Ache
511	O14920	IKBKB
512	P49430	Tbxas1
513	O75116	ROCK2
514	Q15858	SCN9A
515	Q9NZ42	PSENEN
516	P11086	PNMT
517	P07943	Akr1b1
518	P11712	CYP2C9
519	P47811	Mapk14
520	Q05769	Ptgs2
521	P35372	OPRM1
522	Q8N1Q1	CA13
523	Q86TI2	DPP9
524	P08246	ELANE
525	Q9H3N8	HRH4
526	P17948	FLT1
527	Q92769	HDAC2
528	P55157	MTTP
529	Q9NWZ3	IRAK4
530	P05121	SERPINE1
531	Q96BI3	APH1A
532	Q92542	NCSTN
533	P37231	PPARG
534	P42338	PIK3CB
535	P42336	PIK3CA
536	P45452	MMP13
537	P22894	MMP8
538	P42330	AKR1C3
539	P15917	lef
540	P30989	NTSR1
541	Q08499	PDE4D
542	P81908	BCHE
543	Q14833	GRM4
544	P00734	F2
545	P00735	F2
546	P23946	CMA1
547	O14746	TERT
548	P34975	Oprk1
549	P34976	AGTR1
550	O60755	GALR3
551	Q9Y233	PDE10A
552	P50406	HTR6
553	P43235	CTSK
554	Q99808	SLC29A1
555	P43681	CHRNA4
556	P28190	ADORA1
557	Q9UBN7	HDAC6
558	P50613	CDK7
559	Q9UHL4	DPP7
560	P63000	RAC1
561	P48443	RXRG
562	Q00987	MDM2
563	Q63470	Dyrk1a
564	P05771	PRKCB
565	P30305	CDC25B
566	P11309	PIM1
567	Q9Y2D0	CA5B
568	Q13093	PLA2G7
569	P26358	DNMT1
570	P06756	ITGAV
571	P31652	Slc6a4
572	P20231	TPSB2
573	O14965	AURKA
574	P62943	FKBP1A
575	P62942	FKBP1A
576	P41597	CCR2
577	Q99572	P2RX7
578	P16753	UL80
579	P09874	PARP1
580	P07384	CAPN1
581	P14842	Htr2a
582	O00329	PIK3CD
583	P22748	CA4
584	P27815	PDE4A
585	Q16539	MAPK14
586	Q28156	PDE5A
587	Q06418	TYRO3
588	Q9JI35	HRH3
589	P30968	GNRHR
590	P30969	Gnrhr
591	P11597	CETP
592	P23280	CA6
593	Q13224	GRIN2B
594	Q07817	BCL2L1
595	P09237	MMP7
596	Q07869	PPARA
597	P00519	ABL1
598	P05186	ALPL
599	P04818	TYMS
600	P00517	PRKACA
601	Q9Y5N1	HRH3
602	O95977	S1PR4
603	O75907	DGAT1
604	Q29010	EDNRA
605	Q05941	Chrna7
606	Q99835	SMO
607	P49768	PSEN1
608	Q9NR96	TLR9
609	P09958	FURIN
610	P15056	BRAF
611	Q9UKP6	UTS2R
612	P06241	FYN
613	P42574	CASP3
614	P21554	CNR1
615	P37059	HSD17B2
616	P37058	HSD17B3
